# Supplementary material for: Risk prediction models for cancer therapy related cardiac dysfunction in patients with cancer and cancer survivors: systematic review and meta-analysis
Source: BMJ. 2025 Sep 23;390:e084062. doi: 10.1136/bmj-2025-084062 (PMC12492976; doi:10.1136/bmj-2025-084062)
Supplement: Supplementary file 2 — Supplementary information: Additional data to share [file gomc084062.ww2.xlsx]

## Sheet: Studies
Studies	D_studies	DV_studies	V_studies	Type_V	Author	Year	Type_Journal	Type	Developed_models	Validated_models	Validations_number	Type_EV	Type_EV2	Model	Study_design	Cohort	Continent	Country	Sample_cat	Sample	Age_group	Median_age	Female_cat	Female_percent	Cancer_main	Cancer_type	Main_treatment	Treatment_specified	Target_population	T0	Prediction_horizon_specified	Prediction_horizon	FU_duration	FU_categories	Outcome	Outcome_group	Type_of_outcome	Modelling_method_goup	Modelling_method_specified	AUC/c-stat/c-index	N_predictors	N_events	EPV	EPV_cat	Event_r	Event_rate	Model_presentation	Internal_V	Apparent_performance
1	1			D	Abdel-Qadir, H.	2019	Cardiology	D	1		0			Abdel-Qadir, 2019	Cohort		North America	Canada	> 1000	90104	Adults	60 - 70	> 90%	100	Breast	Breast	Chemotheray (with or without anthracyclines)		Active cancer	Cancer diagnosis	1	5 yrs + 10 yrs	mean follow-up of 5.9 years (SD 3.5 years)	5 - 10 years	MACE	Composite	Time-to-event	Other survival methods	Fine-Gray method	c-index	18	6772	376.222	> 20	0.0751576	7.51576	Sum score	1	0
1	1	1		DV	Armenian, S. H.	2018	Oncology	D	1		0			Armenian, 2018 [full model]	Cohort		North America	USA, California	> 1000	1828	Adults	40 - 50	40 - 60%	42	Haematological malignancies	HSCT survivors: Acute leukemia 29.4% Chronic leukemia 13.2% Lymphoma 38.5% Other 18.9%	Anthracycline based chemotherapy		Survivors	1 yr after HSCT	1	10 yrs	Median follow-up 7.1 (range 0.1-18.6 yrs)	5 - 10 years	1) CVD (HF+CAD) 2) HF 3) CAD	Composite	Time-to-event	Other survival methods	Fine-Gray method	c-stat / AUC	7	135	19.2857	10 - 20	0.0738512	7.38512	Sum score	0	1
					Armenian, S. H.	2018	Oncology	V		1	1	Same paper	Geographical	Armenian, 2018 [full model]	Nested case-control / case-cohort	FHCRC	North America	USA, Washigton	400 - 1000	580	Adults	40 - 50	40 - 60%	45	Haematological malignancies	HSCT survivors: Acute leukemia 36% Chronic leukemia 21% Lymphoma 20% Other 22%	Chemotheray (with or without anthracyclines)		Survivors	1 yr after HSCT	1	10 yrs	Median follow-up ~10.2	> 10 years	1) CVD (HF+CAD) 2) HF 3) CAD	Composite	Time-to-event			c-stat / AUC	7	155	22.1429	> 20	0.267241	26.7241	NA	NA	NA
1	1			D	Astarita A.	2021	Oncology	D	1		0			Astarita, 2021	Cohort		Europe	Italy	< 200	116	Adults	60 - 70	40 - 60%	44	Haematological malignancies	MM	Other targeted therapies	Carfilzomib	Active cancer	Start of treatment	0		Median follow-up 10.8 months	1 - 5 years	1- Major CVAEs 2- Arterial hypertension-relatedCVAE	Composite	Binary	Logistic regression	Logistic regression	AUC	5	52	10.4	10 - 20	0.448276	44.8276	Full regression formula	1	0
1	1			D	Carballo-Folgoso L	2021	Other	D	1		0			Carballo-Folgoso, 2021 [CARDIOSOR scale]	Cohort		Europe	Spain	200 - 400	299	Adults	60 - 70	< 40%	14	Adult cancers	Hepatocellular carcinoma	Other targeted therapies	Sorafenib	Active cancer	Start of treatment	0		Median follow-up 14 months	1 - 5 years	MACE	Composite	Time-to-event	Cox regression	Cox regression	c-index / AUC	5	33	6.6	< 10	0.110368	11.0368	Sum score	0	1
1	1			D	Chen, Y.	2020	Oncology	D	1		0			Chen, 2020 [age 20]	Cohort	CCSS	North America	USA + Canada	> 1000	41689	Children and young adults	5 - 10	40 - 60%	47	Childhood cancers	Leukemia Lymphoma CNS tumor Wilms tumor Neuroblastoma Bone tumor Rhabdomyosarcoma	Chemotheray (with or without anthracyclines)		Survivors	20 yrs (age) 25 yrs (age) 30 yrs (age) 35 yrs (age)	1	50 yrs (age)	>30 yrs	> 10 years	HF	Heart failure	Time-to-event	Other survival methods	Weilbull regression	c-stat / AUC	10	169	16.9	10 - 20	0.00405383	0.405383	Sum score + online calculator	1	1
					Chen, Y.	2020	Oncology	D	1		0			Chen, 2020 [age 25]	Cohort	CCSS	North America	USA + Canada	> 1000	41689	Children and young adults	5 - 10	40 - 60%	47	Childhood cancers	Leukemia Lymphoma CNS tumor Wilms tumor Neuroblastoma Bone tumor Rhabdomyosarcoma	Chemotheray (with or without anthracyclines)		Survivors	20 yrs (age) 25 yrs (age) 30 yrs (age) 35 yrs (age)	1	50 yrs (age)	>30 yrs	> 10 years	HF	Heart failure	Time-to-event	Other survival methods	Weilbull regression	c-stat / AUC	11	194	17.6364	10 - 20	0.00465351	0.465351	Sum score + online calculator	1	1
					Chen, Y.	2020	Oncology	D	1		0			Chen, 2020 [age 30]	Cohort	CCSS	North America	USA + Canada	> 1000	41689	Children and young adults	10 - 15	40 - 60%	47	Childhood cancers	Leukemia Lymphoma CNS tumor Wilms tumor Neuroblastoma Bone tumor Rhabdomyosarcoma	Chemotheray (with or without anthracyclines)		Survivors	20 yrs (age) 25 yrs (age) 30 yrs (age) 35 yrs (age)	1	50 yrs (age)	>30 yrs	> 10 years	HF	Heart failure	Time-to-event	Other survival methods	Weilbull regression	c-stat / AUC	9	128	14.2222	10 - 20	0.00307035	0.307035	Sum score + online calculator	1	1
					Chen, Y.	2020	Oncology	D	1		0			Chen, 2020 [age 35]	Cohort	CCSS	North America	USA + Canada	> 1000	41689	Children and young adults	10 - 15	40 - 60%	47	Childhood cancers	Leukemia Lymphoma CNS tumor Wilms tumor Neuroblastoma Bone tumor Rhabdomyosarcoma	Chemotheray (with or without anthracyclines)		Survivors	20 yrs (age) 25 yrs (age) 30 yrs (age) 35 yrs (age)	1	50 yrs (age)	>30 yrs	> 10 years	HF	Heart failure	Time-to-event	Other survival methods	Weilbull regression	c-stat / AUC	8	84	10.5	10 - 20	0.00201492	0.201492	Sum score + online calculator	1	1
1	1	1		DV	Chow, E.	2015	Oncology	D	1		0			Chow, 2015 [simple]	Cohort	CCSS	North America	USA + Canada	> 1000	13060	Children and young adults	5 - 10	40 - 60%	47	Childhood cancers	ALL, other leukemia, Hodgkin L, other lymphoma, Brain tumor, Neuroblastoma, Kidney tumor, Soft tissue sarcoma, Bone tumor, Other.	Chemotheray (with or without anthracyclines)		Survivors	5 yrs after diagnosis	1	40 yrs (age)	Median follow-up 19 yrs (range 0-34)	> 10 years	HF	Heart failure	Time-to-event	Cox regression	Poisson + Cox regression	c-stat / AUC	4	285	71.25	> 20	0.0218224	2.18224	Sum score	1	0
					Chow, E.	2015	Oncology	D	1		0			Chow, 2015 [standard]	Cohort	CCSS	North America	USA + Canada	> 1000	13060	Children and young adults	5 - 10	40 - 60%	47	Childhood cancers	ALL, other leukemia, Hodgkin L, other lymphoma, Brain tumor, Neuroblastoma, Kidney tumor, Soft tissue sarcoma, Bone tumor, Other.	Chemotheray (with or without anthracyclines)		Survivors	5 yrs after diagnosis	1	40 yrs (age)	Median follow-up 19 yrs (range 0-34)	> 10 years	HF	Heart failure	Time-to-event	Cox regression	Poisson + Cox regression	c-stat / AUC	8	285	35.625	> 20	0.0218224	2.18224	Sum score	1	0
					Chow, E.	2015	Oncology	D	1		0			Chow, 2015 [heart dose]	Cohort	CCSS	North America	USA + Canada	> 1000	13060	Children and young adults	5 - 10	40 - 60%	47	Childhood cancers	ALL, other leukemia, Hodgkin L, other lymphoma, Brain tumor, Neuroblastoma, Kidney tumor, Soft tissue sarcoma, Bone tumor, Other.	Chemotheray (with or without anthracyclines)		Survivors	5 yrs after diagnosis	1	40 yrs (age)	Median follow-up 19 yrs (range 0-34)	> 10 years	HF	Heart failure	Time-to-event	Cox regression	Poisson + Cox regression	c-stat / AUC	9	285	31.6667	> 20	0.0218224	2.18224	Sum score	1	0
					Chow, E.	2015	Oncology	V		1	1	Same paper	Geographical	Chow, 2015 [simple]	Cohort	EKZ/AMC	Europe	Netherlands	> 1000	1362	Children and young adults	5 - 10	40 - 60%	45	Childhood cancers	ALL, other leukemia, Hodgkin L, other lymphoma, Brain tumor, Neuroblastoma, Kidney tumor, Soft tissue sarcoma, Bone tumor, Other.	Chemotheray (with or without anthracyclines)		Survivors	5 yrs after diagnosis	1	40 yrs (age)	Median follow-up ~15 yrs	> 10 years	HF	Heart failure	Time-to-event			c-stat / AUC	4	26	6.5	< 10	0.0190896	1.90896	NA	NA	NA
					Chow, E.	2015	Oncology	V		1	1	Same paper	Geographical	Chow, 2015 [standard]	Cohort	EKZ/AMC	Europe	Netherlands	> 1000	1362	Children and young adults	5 - 10	40 - 60%	45	Childhood cancers	ALL, other leukemia, Hodgkin L, other lymphoma, Brain tumor, Neuroblastoma, Kidney tumor, Soft tissue sarcoma, Bone tumor, Other.	Chemotheray (with or without anthracyclines)		Survivors	5 yrs after diagnosis	1	40 yrs (age)	Median follow-up ~15 yrs	> 10 years	HF	Heart failure	Time-to-event			c-stat / AUC	8	26	3.25	< 10	0.0190896	1.90896	NA	NA	NA
					Chow, E.	2015	Oncology	V		1	1	Same paper	Geographical	Chow, 2015 [heart dose]	Cohort	EKZ/AMC	Europe	Netherlands	> 1000	1362	Children and young adults	5 - 10	40 - 60%	45	Childhood cancers	ALL, other leukemia, Hodgkin L, other lymphoma, Brain tumor, Neuroblastoma, Kidney tumor, Soft tissue sarcoma, Bone tumor, Other.	Chemotheray (with or without anthracyclines)		Survivors	5 yrs after diagnosis	1	40 yrs (age)	Median follow-up ~15 yrs	> 10 years	HF	Heart failure	Time-to-event			c-stat / AUC	9	26	2.88889	< 10	0.0190896	1.90896	NA	NA	NA
					Chow, E.	2015	Oncology	V			1	Same paper	Different domain	Chow, 2015 [simple]	Nested case-control / case-cohort	NWTS	North America	USA + Canada	200 - 400	364	Children and young adults	< 5	40 - 60%	55	Childhood cancers	Kidney tumors only	Chemotheray (with or without anthracyclines)		Survivors	5 yrs after diagnosis	1	40 yrs (age)		> 10 years	HF	Heart failure	Time-to-event			c-stat / AUC	4	48	12	10 - 20	0.131868	13.1868	NA	NA	NA
					Chow, E.	2015	Oncology	V			1	Same paper	Different domain	Chow, 2015 [standard]	Nested case-control / case-cohort	NWTS	North America	USA + Canada	200 - 400	364	Children and young adults	< 5	40 - 60%	55	Childhood cancers	Kidney tumors only	Chemotheray (with or without anthracyclines)		Survivors	5 yrs after diagnosis	1	40 yrs (age)		> 10 years	HF	Heart failure	Time-to-event			c-stat / AUC	8	48	6	< 10	0.131868	13.1868	NA	NA	NA
					Chow, E.	2015	Oncology	V			1	Same paper	Geographical	Chow, 2015 [simple]	Cohort	SJLIFE	North America	USA	> 1000	1695	Children and young adults	5 - 10	40 - 60%	48	Childhood cancers	ALL, other leukemia, Hodgkin L, other lymphoma, Brain tumor, Neuroblastoma, Kidney tumor, Soft tissue sarcoma, Bone tumor, Other.	Chemotheray (with or without anthracyclines)		Survivors	10 yrs after diagnosis	1	40 yrs (age)	Median follow-up 25 yrs	> 10 years	HF	Heart failure	Time-to-event			c-stat / AUC	4	19	4.75	< 10	0.0112094	1.12094	NA	NA	NA
					Chow, E.	2015	Oncology	V			1	Same paper	Geographical	Chow, 2015 [standard]	Cohort	SJLIFE	North America	USA	> 1000	1695	Children and young adults	5 - 10	40 - 60%	48	Childhood cancers	ALL, other leukemia, Hodgkin L, other lymphoma, Brain tumor, Neuroblastoma, Kidney tumor, Soft tissue sarcoma, Bone tumor, Other.	Chemotheray (with or without anthracyclines)		Survivors	10 yrs after diagnosis	1	40 yrs (age)	Median follow-up 25 yrs	> 10 years	HF	Heart failure	Time-to-event			c-stat / AUC	8	19	2.375	< 10	0.0112094	1.12094	NA	NA	NA
1	1			D	De Vries, S.	2023	Oncology	D	1		0			De Vries, 2022 [simple]	Cohort	5 hospitals in the NL	Europe	The Netherlands	> 1000	1433	Children and young adults	30 - 40	40 - 60%	60	Haematological malignancies	Hodgkin	Chemotheray (with or without anthracyclines)		Survivors	5 yrs after initial HL treatment	1	20 yrs + 30 yrs (after treatment)	Median follow-up 24 yrs (range 5.1-49.4)	> 10 years	HF	Heart failure	Time-to-event	Other survival methods	Cause-specific hazard model	AUC	5	102	20.4	> 20	0.0711793	7.11793	Online calculator + full regression formula	1	0
					De Vries, S.	2023	Oncology	D	1		0			De Vries, 2022 [dose]	Cohort	5 hospitals in the NL	Europe	The Netherlands	> 1000	1433	Children and young adults	30 - 40	40 - 60%	60	Haematological malignancies	Hodgkin	Chemotheray (with or without anthracyclines)		Survivors	5 yrs after initial HL treatment	1	20 yrs + 30 yrs (after treatment)	Median follow-up 24 yrs (range 5.1-49.4)	> 10 years	HF	Heart failure	Time-to-event	Other survival methods	Cause-specific hazard model	AUC	7	102	14.5714	10 - 20	0.0711793	7.11793	Risk score table + online calculator + full regression formula	1	0
1	1			D	Diamond A.	2022	Oncology	D	1		0			Diamond, 2022	Cohort		North America	USA	400 - 1000	463	Adults	60 - 70	40 - 60%	45	Haematological malignancies	DLBCL	Anthracycline based chemotherapy		Active cancer	Cancer diagnosis	0		Median follow-up 71 months	5 - 10 years	CV events	Composite	Time-to-event	Cox regression	Cox regression	Nothing	4	92	23	> 20	0.198704	19.8704	Sum score + online calculator	0	0
1	1			D	Dranitsaris, G.	2008	Oncology	D	1		0			Dranitsaris, 2008	Randomized trial		Intercontinental	International	400 - 1000	509	Adults	50 - 60	> 90%	100	Breast	Breast	Anthracycline based chemotherapy		Active cancer	Start of treatment	0		<2 years	1 - 5 years	Cardiac toxicity	Heart failure / LVEF decline	Binary	Logistic regression	Logistic regression	AUC	7	58	8.28571	< 10	0.113949	11.3949	Sum score	1	0
1	1			D	Ezaz, G.	2014	Cardiology	D	1		0			Ezaz, 2014	Cohort		North America	USA	> 1000	1664	Adults	70 - 80	> 90%	100	Breast	Breast	Chemotheray (with or without anthracyclines)		Active cancer	Cancer diagnosis	1	3 yrs	Up to 3 years	1 - 5 years	Incident HF or CM within 3 years after diagnosis	Heart failure	Time-to-event	Cox regression	Cox regression	Nothing	9	318	35.3333	> 20	0.191106	19.1106	Sum score	1	0
1	1			D	Fogarassy G.	2019	Cardiology	D	1		0			Fogarassy, 2019	Cohort		Europe	Hungary	> 1000	8068	Adults	50 - 60	> 90%	99	Breast	Breast	Anthracycline based chemotherapy		Active cancer	Start of treatment	0		Median follow-up 6 years	5 - 10 years	HF following start of chemotherapy	Heart failure	Binary	Logistic regression	Logistic regression	AUC	19	557	29.3158	> 20	0.0690382	6.90382	Sum score	1	0
1	1			D	Gomez-Vecino, A.	2023	Other	D	1		0			Gomez-Vecino, 2023	Cohort		Europe	Belgium	400 - 1000	420	Adults	50 - 60	> 90%	100	Breast	Breast	Anthracycline based chemotherapy		Active cancer	Cancer diagnosis (I guess)	0		Median FU 3.62 yrs (range 0.4-9.6)	1 - 5 years	Cardiotoxicity due to anthracyclines	Heart failure / LVEF decline	Binary	Logistic regression	Logistic regression	AUC	5			NI			None	1	0
1	1	1		DV	Jacobs J	2022	Cardiology	D	1		0			Jacobs, 2022 [1]	Cohort		Europe	Belgium	200 - 400	324	Adults	60 - 70	60 - 90%	68	Adult cancers	33% breast 24% haematological	Chemotheray (with or without anthracyclines)		Active cancer	Start of treatment	0		Mean follow-up 443 ± 245 days	1 - 5 years	Cardiac toxicity	Heart failure / LVEF decline	Binary	Logistic regression	Logistic regression	AUC	6	104	17.3333	10 - 20	0.320988	32.0988	None	1	0
					Jacobs J	2022	Cardiology	D	1		0			Jacobs, 2022 [2]	Cohort		Europe	Belgium	200 - 400	324	Adults	60 - 70	60 - 90%	68	Adult cancers	33% breast 24% haematological	Chemotheray (with or without anthracyclines)		Active cancer	Start of treatment	0		Mean follow-up 443 ± 245 days	1 - 5 years	Cardiac toxicity	Heart failure / LVEF decline	Binary	Logistic regression	Logistic regression	AUC	7	104	14.8571	10 - 20	0.320988	32.0988	None	1	0
					Jacobs J	2022	Cardiology	V		1	1	NA		ASCO risk score	Cohort		Europe	Belgium	200 - 400	324	Adults	60 - 70	60 - 90%	68	Adult cancers	33% breast 24% haematological	Chemotheray (with or without anthracyclines)		Active cancer	Start of treatment	0		Mean follow-up 443 ± 245 days	1 - 5 years	Cardiac toxicity	Heart failure / LVEF decline	Binary		NA	AUC	7	104	14.8571	10 - 20	0.320988	32.0988	NA	NA	NA
					Jacobs J	2022	Cardiology	V		1	1	NA		Herrmann, 2014 [Mayo Clinic]	Cohort		Europe	Belgium	200 - 400	324	Adults	60 - 70	60 - 90%	68	Adult cancers	33% breast 24% haematological	Chemotheray (with or without anthracyclines)		Active cancer	Start of treatment	0		Mean follow-up 443 ± 245 days	1 - 5 years	Cardiac toxicity	Heart failure / LVEF decline	Binary		NA	AUC	11	104	9.45455	< 10	0.320988	32.0988	NA	NA	NA
1	1			D	Jones KA	2020	Cardiology	D	1		0			Jones, 2020 [1]	Cohort		Europe	UK	< 200	177	Adults	50 - 60	> 90%	100	Breast	Breast	Unspecified systemic treatment		Active cancer	Start of treatment	0		Up to 2 years	1 - 5 years	CTRCD	LVEF decline	Binary	Logistic regression	Logistic regression	AUC	6	11	1.83333	< 10	0.0621469	6.21469	Only coefficients but no intercept	0	1
					Jones KA	2020	Cardiology	D	1		0			Jones, 2020 [2]	Cohort		Europe	UK	< 200	177	Adults	50 - 60	> 90%	100	Breast	Breast	Unspecified systemic treatment		Active cancer	Start of treatment	0		Up to 2 years	1 - 5 years	CTRCD	LVEF decline	Binary	Logistic regression	Logistic regression	AUC	3	11	3.66667	< 10	0.0621469	6.21469	Only coefficients but no intercept	0	1
					Jones KA	2020	Cardiology	D	1		0			Jones, 2020 [RF]	Cohort		Europe	UK	< 200	177	Adults	50 - 60	> 90%	100	Breast	Breast	Unspecified systemic treatment		Active cancer	Start of treatment	0		Up to 2 years	1 - 5 years	CTRCD	LVEF decline	Binary	Other methods	Random forest	AUC	6	11	1.83333	< 10	0.0621469	6.21469	None	1	0
1	1			D	Kang, Y.	2019	Cardiology	D	1		0			Kang, 2019	Cohort		North America	USA	400 - 1000	450	Adults	50 - 60	40 - 60%	52	Haematological malignancies	Acute leukemia 33% ALL 67% AML	Anthracycline based chemotherapy		Active cancer	Start of treatment	0		Median follow-up 16 (range 1-132) months	1 - 5 years	HF	Heart failure	Time-to-event	Other survival methods	Fine-Gray method	AUC	6	40	6.66667	< 10	0.0888889	8.88889	Sum score	1	0
1	1			D	Kim, D. Y.	2021	Cardiology	D	1		0			Kim, 2021 [CHEMO-RADIAT]	Cohort		Asia	South Korea	> 1000	1256	Adults	50 - 60	> 90%	100	Breast	Breast	Anthracycline based chemotherapy		Active cancer	Cancer diagnosis	1	Performance measures at 1-, 3- and 7-years	Median follow-up 48.7 months (25.8-71.8 IQR?)	1 - 5 years	MACE: CV death; MI; Stroke/TIA; HF	Composite	Time-to-event	Cox regression	Cox regression	c-index	11	21	1.90909	< 10	0.0167197	1.67197	Sum score	1	1
1	1			D	Kotwinski	2016	Other	D	1		0			Kotwinski, 2016	Cohort		Europe	UK	< 200	165	Adults	40 - 50	> 90%	100	Breast	Breast	Anthracycline based chemotherapy		Active cancer	Start of treatment	0	Outcome measured ≥12m post-anthracycline (≥3m post-trastuzumab)	Median follow-up 22 months	1 - 5 years	Change in LVEF	Heart failure / LVEF decline	Binary	Logistic regression	Logistic regression	AUC	4	34	8.5	< 10	0.206061	20.6061	Full regression formula	1	0
1	1	1		DV	Leerink, J. M.	2021	Cardiology	D	1		0			Leerink, 2021	Cohort	EKZ/AMC	Europe	The Netherlands, Amsterdam	200 - 400	299	Children and young adults	5 - 10	40 - 60%	56	Childhood cancers	NHL 20.4%, Nephroblast. 15.4%, ALL 18.4%, AML 4.7%, HL 7.7%, Soft-tissue, 9.4%, Ewing sarc. 6.0%, CNS 5.7%, Germ cell 1.3%, Neuroblast 0.7%	Anthracycline based chemotherapy		Survivors	≥5 years after cancer diagnosis (first follow-up echocardiogram)	1	10 yrs	Median follow-up 10.9 ys (IQR 8.2-13.1)	> 10 years	LVSD	LVEF decline	Time-to-event	Cox regression	Cox regression	AUC	3	11	3.66667	< 10	0.0367893	3.67893	Online calculator	1	0
					Leerink, J. M.	2021	Cardiology	V		1	1	Same paper	Geographical	Leerink, 2021	Cohort	Nijmegen	Europe	The Netherlands, Nijmegen	200 - 400	218	Children and young adults	5 - 10	40 - 60%	50	Childhood cancers	NHL 17%, Nephroblast. 6%, ALL 32%, AML 7%, HL 14%, Soft-tissue 3%, Ewing sarc. 6%, CNS 2%, Germ cell 0.5%, Neuroblast 4%	Anthracycline based chemotherapy		Survivors	≥5 years after cancer diagnosis (first follow-up echocardiogram)	1	10 yrs	Median follow-up 8.86 ys (IQR 5.2-10.9)	5 - 10 years	LVSD	LVEF decline	Time-to-event		NA	AUC	3	7	2.33333	< 10	0.0321101	3.21101	NA	NA	NA
1	1			D	Liu B.	2022	Oncology	D	1		0			Liu B., 2022	Cohort		Asia	China	200 - 400	388	Adults	50 - 60	> 90%	100	Breast	Breast	Anthracycline based chemotherapy		Active cancer	Start of treatment	0		End of treatment	< 1 year	New CVAE	Composite	Binary	Logistic regression	Logistic regression	AUC	3	180	60	> 20	0.463918	46.3918	Sum score	0	1
1	1	1		DV	Liu X.	2022	Oncology	D	1		0			Liu X., 2022 [ABSDELL]	Cohort		Asia	China	200 - 400	212	Adults	50 - 60	> 90%	100	Breast	Breast	Anti-Her2 +/- anthracyclines		Active cancer	Start of treatment	1	1 yr + 3 yrs	Median follow-up 336 days	1 - 5 years	LVEF decline	LVEF decline	Time-to-event	Cox regression	Cox regression	c-index / AUC	7	72	10.2857	10 - 20	0.339623	33.9623	Nomogram + online calculator	1	0
					Liu X.	2022	Oncology	V			1	NA		HFA-ICOS [anti-Her2]	Cohort		Asia	China	200 - 400	212	Adults	50 - 60	> 90%	100	Breast	Breast	Anti-Her2 +/- anthracyclines		Active cancer	Start of treatment	1	3 yrs	Median follow-up 336 days	1 - 5 years	LVEF decline	LVEF decline	Binary		NA	c-stat	20	72	3.6	< 10	0.339623	33.9623	NA	NA	NA
1	1			D	Liu Z.	2022	Cardiology	D	1		0			Liu Z., 2022	Cohort		Asia	China	400 - 1000	796	Children and young adults	< 5	< 40%	39	Haematological malignancies	ALL 75.5%, AML 19.1%, NHL 5.4%	Anthracycline based chemotherapy		Active cancer	Start of treatment	1	1 year		< 1 year	Decrease in LVEF or clinical signs nd/or symptoms of CHF.	Heart failure / LVEF decline	Binary	Logistic regression	Logistic regression	c-index / AUC	4	64	16	10 - 20	0.080402	8.0402	Nomogram	1	1
1	1			D	Otchere, P.	2023	Other	D	1		0			Otchere, 2023	Cohort		North America	USA	400 - 1000	415	Adults	50 - 60	> 90%	100	Breast	Breast	Anti-Her2 +/- anthracyclines		Active cancer	Start of treatment	1	1 year		< 1 year	Drop in LVEF in the first year following trastuzumab therapy	LVEF decline	Binary	Logistic regression	Logistic regression	AUC	8	39	4.875	< 10	0.0939759	9.39759	Only coefficients but no intercept	1	0
1	1			D	Ozturk, C.	2021	Cardiology	D	1		0			Ozturk, 2021	Cohort		Europe	Germany	200 - 400	225	Adults	50 - 60	40 - 60%	53	Adult cancers	Breast 36.4%, Haematological 26.2%, Gastrointestinal 13.7%, Lung 7.5%, Other 16%.	Both chemo and targeted therapies		Active cancer	Start of treatment	0		Mean follow-up duration 25 +/- 4 months.	1 - 5 years	Reduction in LVEF or GLS	LVEF / GLS decline	Binary	Logistic regression	Logistic regression	AUC	7	36	5.14286	< 10	0.16	16	Sum score	1	0
1	1			D	Romond	2012	Oncology	D	1		0			Romond, 2012 [CRS]	Randomized trial	NSABP B-31 trial	North America	USA	400 - 1000	944	Adults	40 - 50	> 90%	100	Breast	Breast	Anti-Her2 +/- anthracyclines		Active cancer	Start of treatment	1	5 years	Median 7.25 years	5 - 10 years	Cardiac events (cardiac death or CHF)	Composite	Time-to-event	Other survival methods	Cause-specific hazard model	c-index	2	47	23.5	> 20	0.0497881	4.97881	Full regression formula	1	1
1	1			D	Sun, Y.	2022	Other	D	1		0			Sun, 2022	Cohort		Asia	China	200 - 400	257	Adults	50 - 60	> 90%	100	Breast	Breast	Anthracycline based chemotherapy		Active cancer	Start of treatment	0		A few weeks after the treatment	< 1 year	Reduction in LVEF; CHF	Heart failure / LVEF decline	Binary	Logistic regression	Logistic regression	AUC	4	32	8	< 10	0.124514	12.4514	Sum score + full regression formula	0	1
1	1			D	Upshaw, J. N.	2019	Oncology	D	1		0			Upshaw, 2019	Randomized trial		North America	USA	400 - 1000	967	Adults	40 - 50	> 90%	100	Breast	Breast	Anthracycline based chemotherapy		Active cancer	Start of treatment	1	1 year	1 year	< 1 year	Reduction in LVEF of ≥10%, to LVEF <50% and/or clinical HF	Heart failure / LVEF decline	Binary	Logistic regression	Logistic regression	c-stat	3	51	17	10 - 20	0.0527404	5.27404	Full regression formula	1	1
1	1			D	Yuan	2023	Oncology	D	1		0			Yuan, 2023	Cohort		Asia	China	200 - 400	253	Adults	60 - 70	40 - 60%	60	Haematological malignancies	MM	Other targeted therapies	iMIDs	Active cancer	Start of treatment	1	1 yr + 2 yrs	median follow-up of 12.5 months	1 - 5 years	CVAE (including HF, arrhythmias, HT)	Composite	Time-to-event	Cox regression	Cox regression	c-index / AUC	3	74	24.6667	> 20	0.29249	29.249	Sum score	1	1
1	1			D	Chaix, M. A.	2020	Cardiology	D	1		0			Chaix, 2020 [clinical]	Nested case-control / case-cohort		North America	USA	200 - 400	289	Children and young adults	< 5	40 - 60%	51	Childhood cancers	46% leukemia 11% neuroblastoma, hepatoblastoma 10% sarcoma	Anthracycline based chemotherapy		Survivors	≥ 3 yrs from their last anthracycline	0		1-2 years	1 - 5 years	Cardiotoxicity	LVEF decline	Binary	Other methods	Random forest	AUC	7	183	26.1429	> 20	0.633218	63.3218	None	1	1
					Chaix, M. A.	2020	Cardiology	D	1		0			Chaix, 2020 [genetic]	Nested case-control / case-cohort		North America	USA	200 - 400	289	Children and young adults	< 5	40 - 60%	51	Childhood cancers	46% leukemia 11% neuroblastoma, hepatoblastoma 10% sarcoma	Anthracycline based chemotherapy		Survivors	≥ 3 yrs from their last anthracycline	0		1-2 years	1 - 5 years	Cardiotoxicity	LVEF decline	Binary	Other methods	Random forest	AUC	31	183	5.90323	< 10	0.633218	63.3218	None	1	1
					Chaix, M. A.	2020	Cardiology	D	1		0			Chaix, 2020 [both]	Nested case-control / case-cohort		North America	USA	200 - 400	289	Children and young adults	< 5	40 - 60%	51	Childhood cancers	46% leukemia 11% neuroblastoma, hepatoblastoma 10% sarcoma	Anthracycline based chemotherapy		Survivors	≥ 3 yrs from their last anthracycline	0		1-2 years	1 - 5 years	Cardiotoxicity	LVEF decline	Binary	Other methods	Random forest	AUC	38	183	4.81579	< 10	0.633218	63.3218	None	1	1
1	1			D	Gunturkun, F.	2021	Oncology	D	1		0			Gunturkun, 2021 [clinical]	Cohort		North America	USA	> 1000	1217	Children and young adults	5 - 10	40 - 60%	49	Childhood cancers	Leukemia Sarcoma HL NHL CNS Neuobastoma Wilms Other	Anthracycline based chemotherapy		Survivors	22 yrs after cancer diagnosis (baseline SJLIFE assessment)	0		Median 5.2 (0.5-9.5) years	5 - 10 years	Cardiomyopathy	LVEF decline	Binary	Other methods	XGboost	AUC	7	117	16.7143	10 - 20	0.096138	9.6138	None	1	0
					Gunturkun, F.	2021	Oncology	D	1		0			Gunturkun, 2021 [ECG]	Cohort		North America	USA	> 1000	1217	Children and young adults	5 - 10	40 - 60%	49	Childhood cancers	Leukemia Sarcoma HL NHL CNS Neuobastoma Wilms Other	Anthracycline based chemotherapy		Survivors	22 yrs after cancer diagnosis (baseline SJLIFE assessment)	0		Median 5.2 (0.5-9.5) years	5 - 10 years	Cardiomyopathy	LVEF decline	Binary	Other methods	XGboost	AUC	86	117	1.36047	< 10	0.096138	9.6138	None	1	0
					Gunturkun, F.	2021	Oncology	D	1		0			Gunturkun, 2021 [both]	Cohort		North America	USA	> 1000	1217	Children and young adults	5 - 10	40 - 60%	49	Childhood cancers	Leukemia Sarcoma HL NHL CNS Neuobastoma Wilms Other	Anthracycline based chemotherapy		Survivors	22 yrs after cancer diagnosis (baseline SJLIFE assessment)	0		Median 5.2 (0.5-9.5) years	5 - 10 years	Cardiomyopathy	LVEF decline	Binary	Other methods	XGboost	AUC	93	117	1.25806	< 10	0.096138	9.6138	None	1	0
1	1			D	Heilbroner	2021	Oncology	D	1		0			Heilbroner, 2021 [full]	Cohort		North America	USA	> 1000	3229	Adults	50 - 60	40 - 60%	46	Adult cancers	Lung 81% Melanoma 12% Renal 7%	Other targeted therapies	Nivolumab, pembrolizumab	Active cancer	Start of treatment	0		median follow- up time was 154 (IQR 57–342) days.	< 1 year	Cardiac event (arrhythmia, HF, myocarditis, pericardial)	Composite	Time-to-event	Other methods	XGboost	c-index / AUC	356	418	1.17416	< 10	0.129452	12.9452	None	1	0
					Heilbroner	2021	Oncology	D	1		0			Heilbroner, 2021 [simplified]	Cohort		North America	USA	> 1000	3229	Adults	50 - 60	40 - 60%	46	Adult cancers	Lung 81% Melanoma 12% Renal 7%	Other targeted therapies		Active cancer	Start of treatment	0		median follow- up time was 154 (IQR 57–342) days.	< 1 year	Cardiac event (arrhythmia, HF, myocarditis, pericardial)	Composite	Time-to-event	Other methods	XGboost	c-index / AUC	20	418	20.9	> 20	0.129452	12.9452	None	1	0
1	1			D	Li C.	2022	Cardiology	D	1		0			Li, 2022	Cohort		North America	USA	> 1000	36030	Adults	NI	NI		Adult cancers	Colorectal	Chemotheray (with or without anthracyclines)	Fluoropyrimidines	Active cancer	Start of treatment	1	30 days since the first fluoropyrimidine	30 days after start of fluoropyrimidines	< 1 year	Composite CV outcome	Composite	Binary	Other methods	XGboost	AUC				NI			None	1	0
1	1			D	Chang WT.	2022	Other	D	1		0			Chang, 2022 [CTRCD]	Cohort		Asia	Taiwain?	200 - 400	211	Adults	50 - 60	> 90%	100	Breast	Breast	Anthracycline based chemotherapy		Active cancer	Start of treatment	0		Median 30 months	1 - 5 years	1. CTRCD 2. HFrEF	Heart failure / LVEF decline	Binary	Logistic regression	Logistic regression	AUC	15	23	1.53333	< 10	0.109005	10.9005	None	1	0
					Chang WT.	2022	Other	D	1		0			Chang, 2022 [HFrEF]	Cohort		Asia	Taiwain?	200 - 400	211	Adults	50 - 60	> 90%	100	Breast	Breast	Anthracycline based chemotherapy		Active cancer	Start of treatment	0		Median 30 months	1 - 5 years	1. CTRCD 2. HFrEF	Heart failure / LVEF decline	Binary	Logistic regression	Logistic regression	AUC	15	8	0.533333	< 10	0.0379147	3.79147	None	1	0
1			1	V	Battisti	2021	Oncology	V		1	1	NA		HFA-ICOS [anti-Her2]	Cohort		Europe	UK	400 - 1000	931	Adults	50 - 60	> 90%	100	Breast	Her2+ BC	Anti-Her2 +/- anthracyclines		Active cancer	Cancer diagnosis	0		Until trastuzumab completion or discontinuation	< 1 year	Cardiac death; LVEF decline; HF; Trastuzumab discontinuation due to cardiotoxicity	Composite	Binary		NA	AUC	20	155	7.75	< 10	0.166488	16.6488	NA	NA	NA
1			1	V	Cronin	2023	Other	V			1	NA		HFA-ICOS [anti-Her2]	Cohort		Europe	Ireland	400 - 1000	507	Adults	50 - 60	> 90%	100	Breast	Her2+ BC	Anti-Her2 +/- anthracyclines		Active cancer	Start of treatment	0		≥5 years	5 - 10 years	Decline in LVEF; Discontinuation of trastuzumab therapy due to cardiotoxicity; HF; CV Death	Composite	Binary		NA	AUC	20	23	1.15	< 10	0.0453649	4.53649	NA	NA	NA
1			1	V	Tini G.	2022	Cardiology	V			1	NA		HFA-ICOS [anti-Her2]	Cohort		Europe	Italy	< 200	171	Adults	50 - 60	> 90%	100	Breast	BC	Anthracycline based chemotherapy		Active cancer	Start of treatment	0		MEAN follow-up of 2.6 yrs	1 - 5 years	Decrease in LVEF; Other CV (tamponade, stroke, ectopic ventricular beats, uncontrolled arterial HT, HFpEF, p. embolism)	Composite	Binary		NA	Nothing	20	21	1.05	< 10	0.122807	12.2807	NA	NA	NA
					Tini G.	2022	Cardiology	V			1	NA		HFA-ICOS [anthracyclines]	Cohort		Europe	Italy	200 - 400	202	Adults	50 - 60	> 90%	100	Breast	BC	Anti-Her2 +/- anthracyclines		Active cancer	Start of treatment	0		MEAN follow-up of 2.4 yrs	1 - 5 years	Decrease in LVEF; Other CV (tamponade, stroke, ectopic ventricular beats, uncontrolled arterial HT, HFpEF, p. embolism)	Composite	Binary			Nothing	18	4	0.222222	< 10	0.019802	1.9802	NA	NA	NA
1			1	V	Shibata T.	2023	Cardiology	V			1	NA		HFA-ICOS [unspecified]	Cohort		Asia	Japan	400 - 1000	486	Adults	60 - 70	40 - 60%	53	Haematological malignancies	Haematoloical malignacies (mostly)	Both chemo and targeted therapies		Active cancer	Start of treatment	0		median follow-up of 716 days	1 - 5 years	CV events (HF/LV dysfunction; ACS; VTE; New arterial HT; AF; Bradycardia; QT prolongation; Pericardial effusion) All-cause and CV deaths	Composite	Time-to-event		NA	Nothing	20	97	4.85	< 10	0.199588	19.9588	NA	NA	NA
1			1	V	Suntheralingam, S.	2022	Other	V			1	NA		HFA-ICOS [anti-Her2]	Cohort		North America	Canada	400 - 1000	629	Adults	50 - 60	> 90%	100	Breast	Her2+ BC	Anti-Her2 +/- anthracyclines		Active cancer	Start of treatment	0		1.5 yrs	1 - 5 years	CTRCD	Heart failure / LVEF decline	Binary		NA	AUC	20	151	7.55	< 10	0.240064	24.0064	NA	NA	NA
					Suntheralingam, S.	2022	Other	V		1	1	Different authors	Geographical	Ezaz, 2014	Cohort		North America	Canada	400 - 1000	629	Adults	50 - 60	> 90%	100	Breast	Her2+ BC	Anti-Her2 +/- anthracyclines		Active cancer	Start of treatment	0		1.5 yrs	1 - 5 years	CTRCD	Heart failure / LVEF decline	Binary		NA	AUC	9	151	16.7778	10 - 20	0.240064	24.0064	NA	NA	NA
					Suntheralingam, S.	2022	Other	V		1	1	Different authors	Geographical	Romond, 2012 [CRS]	Cohort		North America	Canada	400 - 1000	629	Adults	50 - 60	> 90%	100	Breast	Her2+ BC	Anti-Her2 +/- anthracyclines		Active cancer	Start of treatment	0		1.5 yrs	1 - 5 years	CTRCD	Heart failure / LVEF decline	Binary		NA	AUC	2	151	75.5	> 20	0.240064	24.0064	NA	NA	NA
1			1	V	Moey, M. Y. Y.	2019	Other	V			1	Different authors	Geographical	Ezaz, 2014	Cohort		North America	USA	< 200	127	Adults	50 - 60	> 90%	100	Breast	Her2+ BC	Anti-Her2 +/- anthracyclines		Active cancer	Start of treatment	0		15 month	1 - 5 years	Decrease of greater than 15 EF percentage points from baseline	LVEF decline	Binary		NA	Nothing	9	13	1.44444	< 10	0.102362	10.2362	NA	NA	NA
1			1	V	Rushton, M.	2017	Oncology	V			1	Different authors	Geographical	Ezaz, 2014	Cohort		North America	Canada	< 200	138	Adults	50 - 60	> 90%	97	Breast	Her2+ BC	Anti-Her2 +/- anthracyclines		Active cancer	During anticancer treatment	1	3 years		1 - 5 years	Permanent HF or CM (during the study period); Drop ≥10% below baseline to a LVEF <50%.	Heart failure / LVEF decline	Binary		NA	Nothing	9	62	6.88889	< 10	0.449275	44.9275	NA	NA	NA
1			1	V	Advani, P.	2016	Oncology	V			1	Different authors	Geographical	Romond, 2012 [CRS]	Randomized trial		North America	USA	> 1000	1944	Adults	40 - 50	> 90%	100	Breast	Her2+ BC	Anthracyclines +/- anti-Her2		Active cancer	During anticancer treatment	0		median follow-up time of 9.2 years	5 - 10 years	Cardiac events: - CHF, - Cardiac death (from myocardial infarction, CHF, or arrhythmia)	Composite	Time-to-event		NA	c-stat	2	49	24.5	> 20	0.0252058	2.52058	NA	NA	NA
1			1	V	Doukas PG	2022	Oncology	V		1	1	Same authors	Geographical	Kang, 2019	Cohort		North America	USA	< 200	193	Adults	50 - 60	40 - 60%	44	Haematological malignancies	AML	Anthracycline based chemotherapy		Active cancer	Start of treatment	1	1 yr	1 year	< 1 year	HF	Heart failure	Time-to-event		NA	c-stat	6	34	5.66667	< 10	0.176166	17.6166	NA	NA	NA
1			1	V	Mery B.	2022	Oncology	V		1	1	Different authors	Geographical	Abdel-Qadir, 2019	Cohort		Europe	France	400 - 1000	943	Adults	50 - 60	> 90%	99	Breast	BC	Anthracycline based chemotherapy		Active cancer	Cancer diagnosis	1	5 yrs + 10 yrs	Not reported	Not reported	CVD events (Arterial and cardiac events (HF, MI, Stroke, etc), atrial fibrillation and VTE)	Composite	Time-to-event		NA	c-index	18	83	4.61111	< 10	0.088017	8.8017	NA	NA	NA
1			1	V	Pohl J	2021	Oncology	V		1	1	Different target population	Different domain	Chatterjee	Cohort		Europe	Germany	< 200	134	Adults	60 - 70	60 - 90%	68	Adult cancers	Any type (skin mostly)	Both chemo and targeted therapies		Active cancer	Start of treatment	0		Up to 12 months	< 1 year	Cardiotoxicity: ≥10% reduction in LVEF to <50%; or GLS decrease ≥15%	LVEF / GLS decline	Binary		NA	AUC	5	28	5.6	< 10	0.208955	20.8955	NA	NA	NA
1			1	V	Law Q.	2017	Oncology	V		1	1	Different target population	Different domain	Framingham, 2008	Cohort		North America	Canada	< 200	152	Adults	50 - 60	> 90%	97	Breast	Her2+ BC	Anti-Her2 +/- anthracyclines		Active cancer	Start of treatment	1	10 yrs	Median 40.7 months	1 - 5 years	CV events (heart failure- and CVD-related hospitalizations and deaths); Cardiotoxicity (LVEF drop of >10% from baseline imaging to LVEF of ≤50%)	Composite	Time-to-event		NA	Nothing	7	22	3.14286	< 10	0.144737	14.4737	NA	NA	NA
1	1	1		DV	Nguyen, Q. T.	2024	Other	D	1					Nguyen, 2024	Cohort	Tapei Medical University + Wan-Fang hospitals	Asia	Taiwan	> 1000	1321	Adults	50 - 60	> 90%	100	Breast	Breast	Anthracyclines +/- anti-Her2		Active cancer	Start of treatment	1	1 yr	NI	< 1 year	Cardiac event (myocardial infarction (MI), arrhythmia, conduction disorders, HF, and CAD)	Composite	Binary	Other methods	Artificial neural network (ANN)	AUC		112		NI	0.0847843	8.47843	None	1	0
							Other	V		1	1	Same paper	Geographical	Nguyen, 2024	Cohort	Shuang-ho hospital (SHH)	Asia	Taiwan	NI		Adults	NI	> 90%	100	Breast	Breast	Anthracyclines +/- anti-Her2		Active cancer	Start of treatment	1	1 yr	NI	< 1 year		Composite	Binary		NA	AUC		NI		NI			NA	NA	NA
1	1	1		DV	Vasbinder, A.	2024	Cardiology	D	1					Vasbinder, 2024 [CARE-BMT pre-HSCT]	Cohort	University of Michigan	North America	USA	> 1000	2435	Adults	50 - 60	40 - 60%	40.3	NI	HSCT for malignant and non-malignant disorders...	Unspecified systemic treatment	Prior 50% anthracycline-based chemo	Active cancer	Before or at the time of HSCT	1	100 days, 1 year, 5 years, 10 years	2.3 yrs	1 - 5 years	CV death, nonfatal MI, stroke, new-onset HF, AF or flutter, and sustained VT	Composite	Time-to-event	Cox regression	Cox regression	c-stat / AUC	11	333	30.2727	> 20	0.136756	13.6756	Sum score	1	0
							Cardiology	V		1	1	Same paper	Geographical	Vasbinder, 2024 [CARE-BMT pre-HSCT]	Cohort	Rush University	North America	USA	400 - 1000	770	Adults	50 - 60	40 - 60%	42.4	NI		Unspecified systemic treatment	Prior 41% anthracycline-based chemo	Active cancer	Before or at the time of HSCT	1	100 days, 1 year, 5 years, 10 years	3.0 yrs	1 - 5 years	CV death, nonfatal MI, stroke, new-onset HF, AF or flutter, and sustained VT	Composite	Time-to-event		NA	c-stat / AUC	11	112	10.1818	10 - 20	0.145455	14.5455	NA	NA	NA
							Cardiology	V			1	Different authors	Geographical	Armenian, 2018 [full]	Cohort	University of Michigan	North America	USA	> 1000	2435	Adults	50 - 60	40 - 60%	40.3	NI		Unspecified systemic treatment		Active cancer	Before or at the time of HSCT	1	10 years	2.3 yrs	1 - 5 years	HF and MI	Composite	Time-to-event		NA	c-stat / AUC	7	204	29.1429	> 20	0.0837782	8.37782	NA	NA	NA
							Cardiology	V		1	1	Different outcome	Different domain	HCT-CI	Cohort	University of Michigan	North America	USA	> 1000	2435	Adults	50 - 60	40 - 60%	40.3	NI		Unspecified systemic treatment		Active cancer	Before or at the time of HSCT	1	10 years	2.3 yrs	1 - 5 years	CV death, nonfatal MI, stroke, new-onset HF, AF or flutter, and sustained VT	Composite	Time-to-event		NA	c-stat / AUC	17	333	19.5882	10 - 20	0.136756	13.6756	NA	NA	NA
1	1			D	Yu, A. F.	2023	Cardiology	D	1					Yu, 2024	Cohort		North America	USA	> 1000	1377	Adults	50 - 60	> 90%	100	Breast	Breast	Anti-Her2 +/- anthracyclines		Active cancer	Start of treatment	1	1 year		1 - 5 years	absolute decline of LVEF ≥10% to <53% or ≥16% from baseline	LVEF decline	Time-to-event	Cox regression	Cox regression	AUC	9	177	19.6667	10 - 20	0.12854	12.854	Nomogram	1	0
1			1	V	Di Lisi, D.	2024	Cardiology	V			1	NA		HFA-ICOS [anthracyclines]	Cohort		Europe	Italy	< 200	109	Adults	50 - 60	> 90%	1	Breast	Breast	Anthracycline based chemotherapy	100% anthracyclines 17.5% trastuzumab	Active cancer	Cancer diagnosis	0		NI	Not reported	CTRCD, according to the ESC criteria on the basis of changes in LVEF and GLS	Composite	Binary	Logistic regression	Logistic regression	Nothing	18	26	1.44444	< 10	0.238532	23.8532	NA	NA	NA
1			1	V	Rivero-Santana, B.	2024	Cardiology	V			1	NA		HFA-ICOS [anthracyclines]	Cohort	CARDIOTOX registry	Europe	Spain	> 1000	1066	Adults	50 - 60	60 - 90%	81.9%	Breast	Breast 64% NHL 17% HL 5.3%	Anthracycline based chemotherapy	100% anthracyclines 17% antiher2	Active cancer	Start of treatment	1	12 months	Median 54.8 (24.6-81.8) months	1 - 5 years	Symptomatic OR moderate to severe asymptomatic CTRCD	Any CTRCD component	Time-to-event	Cox regression	Cox regression	c-stat / AUC	18	69	3.83333	< 10	0.064728	6.4728	NA	NA	NA
1			1	V	Fernando, F.	2024	Other	V			1	NA		HFA-ICOS [BCR-ABL]	Cohort		Europe	UK	200 - 400	229	Adults	40 - 50	40 - 60%	50.3%	Haematological malignancies	CML	Other targeted therapies	100% nilotinib	Active cancer	Start of treatment	0		Median 62.9 months (IQR 38-91)	5 - 10 years	Cardiovascular events (ACS, cerebrovascular accidents, acute peripheral vascular disease, etc)	Composite	Time-to-event	Cox regression	Cox regression	AUC	22	48	2.18182	< 10	0.209607	20.9607	NA	NA	NA
1			1	V	Abiodun, A.	2024	Cardiology	V		1	1	Different target population	Different domain	QRISK3	Cohort		Europe	UK	> 1000	1898	Adults	60 - 70	40 - 60%	0.55	Adult cancers	48.6% colorectal 21.8% breast Other: oesophageal, pancreas, stomach, etc	Chemotheray (with or without anthracyclines)	5-FU 65.5%, usually in combination with other agents Capecitabine 34.4%	Active cancer	Start of treatment	1	3 months after last chemo	Median 24 (11-48) months	1 - 5 years	CV events (ACS, arrhythmias, HF, cardiac arrest, CV death)	Composite	Time-to-event	Cox regression	Cox regression	Nothing	32	59	1.84375	< 10	0.0310854	3.10854	NA	NA	NA
1			1	V	Mccracken, C.	2024	Cardiology	V			1	Different target population	Different domain	QRISK3	Cohort	UK Biobank	Europe	UK	> 1000	31534	Adults	50 - 60	60 - 90%	66.5%	Adult cancers	Breast 32% Prostate 9% Haematologic 8% Other...	Unspecified systemic treatment	No inf	Active cancer	Cancer diagnosis	1	10 years	Median 13.6 yrs	1 - 5 years	CVD2	Composite	Time-to-event	Other survival methods	Fine-Gray method	AUC	32	3636	113.625	> 20	0.115304	11.5304	NA	NA	NA
							Cardiology	V		1	1	Different target population	Different domain	Framingham (no laboratory predictors), 2008	Cohort	UK Biobank	Europe	UK	> 1000	31534	Adults	50 - 60	60 - 90%	66.5%	Adult cancers	Breast 32% Prostate 9% Haematologic 8% Other...	Unspecified systemic treatment		Active cancer	Cancer diagnosis	1	10 years	Median 13.6 yrs	1 - 5 years	CVD2	Composite	Time-to-event	Other survival methods	Fine-Gray method	AUC	6	3636	606	> 20	0.115304	11.5304	NA	NA	NA
							Cardiology	V			1	Different target population	Different domain	Framingham, 2008	Cohort	UK Biobank	Europe	UK	> 1000	31534	Adults	50 - 60	60 - 90%	66.5%	Adult cancers	Breast 32% Prostate 9% Haematologic 8% Other...	Unspecified systemic treatment		Active cancer	Cancer diagnosis	1	10 years	Median 13.6 yrs	1 - 5 years	CVD2	Composite	Time-to-event	Other survival methods	Fine-Gray method	AUC	7	3636	519.429	> 20	0.115304	11.5304	NA	NA	NA
							Cardiology	V		1	1	Different target population	Different domain	SCORE2 / SCORE-OP	Cohort	UK Biobank	Europe	UK	> 1000	31534	Adults	50 - 60	60 - 90%	66.5%	Adult cancers	Breast 32% Prostate 9% Haematologic 8% Other...	Unspecified systemic treatment		Active cancer	Cancer diagnosis	1	10 years	Median 13.6 yrs	1 - 5 years	CVD2	Composite	Time-to-event	Other survival methods	Fine-Gray method	AUC	11	3636	330.545	> 20	0.115304	11.5304	NA	NA	NA
							Cardiology	V		1	1	Different target population	Different domain	PCP-HF	Cohort	UK Biobank	Europe	UK	> 1000	31534	Adults	50 - 60	60 - 90%	66.5%	Adult cancers	Breast 32% Prostate 9% Haematologic 8% Other...	Unspecified systemic treatment		Active cancer	Cancer diagnosis	1	10 years	Median 13.6 yrs	1 - 5 years	HF	Heart failure	Time-to-event	Other survival methods	Fine-Gray method	AUC	12	789	65.75	> 20	0.0250206	2.50206	NA	NA	NA
1			1	V	Stefanini, B.	2024	Other	V		1	1	Different authors	Geographical	Carballo-Folgoso, 2021 [CARDIOSOR scale]	Cohort	the Archives of Patients with HCC treated with Sorafenib (ARPES) + Italian Liver Cancer registry (ITA.LI.CA).	Europe	Italy	400 - 1000	843	Adults	60 - 70	< 40%	0.17	Adult cancers	Hepatocellular carcinoma	Other targeted therapies	Sorafenib	Active cancer	Start of treatment	0		Median 11.3 months	< 1 year	MACE: HF; ACS, cerebrovascular events, peripheral ischemia	Composite	Time-to-event	Other survival methods	Competing risk regression	c-index	5	34	6.8	< 10	0.0403321	4.03321	NA	NA	NA
							Other	V			1	NA		HFA-ICOS [VEGF inhibitors]	Cohort	the Archives of Patients with HCC treated with Sorafenib (ARPES) + Italian Liver Cancer registry (ITA.LI.CA).	Europe	Italy	400 - 1000	843	Adults	60 - 70	< 40%	0.17	Adult cancers	Hepatocellular carcinoma	Other targeted therapies	Sorafenib	Active cancer	Start of treatment	0		Median 11.3 months	< 1 year	MACE: HF; ACS, cerebrovascular events, peripheral ischemia	Composite	Time-to-event	Other survival methods	Competing risk regression	c-index	21	34	1.61905	< 10	0.0403321	4.03321	NA	NA	NA
1			1	V	Oikonomou EK	2024	Cardiology	V		1	1	Same authors	Different domain	AI-ECG	Cohort	Yale New Haven Health System (5 hospitals and outpatient clinics in Connecticut and Rhode Island)	North America	USA	> 1000	1.308	Adults	50 - 60	60 - 90%	0.76	Breast	Breast cancer 83.4% NHL 36.6%	Anthracycline based chemotherapy	Anthracyclines 79.7% Trastuzumab 24.5%	Active cancer	Start of treatment	1	24 months from the start of treatment	Median 14.1 (13.4-17.1)	1 - 5 years	Primary outcome: CTRCD Secondary outcome: LVEF <40%	Heart failure / LVEF decline	Time-to-event			AUC		404			308.869	30886.9
1	1			D	Yagi R	2024	Other	D	1					Yagi, 2024 [Model 1]	Cohort	MGB cohort??	North America	USA			Adults	50 - 60	40 - 60%	0.52	Haematological malignancies	22.7% lymphoma 44.2% leukemia 12.3% breast 12.0% sarcoma 8.8% other	Anthracycline based chemotherapy	100% anthracyclines	Active cancer	Start of treatment	0	0.5, 1, 1.5, and 2 years	Median 560 days (IQR 149-999)	1 - 5 years	CTRCD, defined as LVEF < 53% and >10% decrease in LVEF from the baseline	LVEF decline	Time-to-event	Cox regression	Cox regression	AUC							None		1
1			1	V	Caro-Codon J	2022	Cardiology	V		1	1	Different target population	Different domain	SCORE	Cohort	CARDIOTOX registry	Europe	Spain	> 1000	1287	Adults	50 - 60	60 - 90%	0.8	Breast	60% breast 15% NHL, 5% HL	Anthracycline based chemotherapy	80.5% anthracyclines, 18.3% trastuumab	Active cancer	Start of treatment	1	2 years		1 - 5 years	new or worsening myocardial damage/dysfunction during follow-up, from normal to mild moderate or severe, mild to moderate or severe or moderate to severe	Heart failure / LVEF decline	Time-to-event	Cox regression	Cox regression	Nothing	13	341	26.2308	> 20	0.264957	26.4957	NA	NA	NA
[truncated: 14 more columns]

## Sheet: Predictors
N	Model	Type_Journal	Age_group	Predictors_included	N_predictors	Age	Sex	Ethnicity	Annual_income	Smoking	Hypertension_BP	Diabetes	Dyslipidemia	Obesity_anthrop	CVD_family	CAD	Arrhythmias	Heart_Failure	Peripheral_Vascular_Disease	Cerebrovascular_Disease	Other_CVD	Chronic_Kidney_Disease	Other_comorbidities	ECG_parameters	LVEF_baseline	Other_LV_dimensions_dysfunction	NT-proBNP	Other_serum	Cancer_type_stage	Anthracyclines	Other_systemic_drugs	Chest_radiation	Genetic_markers	Other
1	Abdel-Qadir	Cardiology	Adults	Age (10 cat.) Heart failure Atrial fibrillation Peripheral vascular disease Hypertension Ischaemic heart disease Diabetes Chronic kidney disease COPD Cerebrovascular disease	10	1					1	1				1	1	1	1	1		1	1
2	Armenian, full model	Oncology	Adults	Age (3 cat., <30, 30-50, ≥50) Anthracycline dose (2 cat.) Hypertension Diabetes Smoking Chest radiotherapy	6	1				1	1	1																		1		1
3	Astarita (CFZ CVAE risk score)	Oncology	Adults	Office systolic BP (cont.) BP variability at ABPM (cont.) GLS (cont.) LVH at echocardiography (Y/N) Pulse wave velocity at arterial stiffness estimation (cont.)	5						1															1
4	Carballo-Folgoso (CARDIOSOR SCALE)	Other	Adults	Age (2 cat., ≥65) Hypertension Diabetes Dyslipidemia Peripheral vascular ischemia	5	1					1	1	1						1
5	Chen, age 20	Oncology	Children/AYA	Sex (2 cat.) Age at diagnosis (2 cat., <10) Anthracycline cumulative dose (4 cat.) Chest radation (4 cat.) Diabetes Dyslipidemia Hypertension	7	1	1				1	1	1																	1		1
6	Chen, age 25	Oncology	Children/AYA	Sex (2 cat.) Age at diagnosis (3 cat., <5, 5-9, ≥10) Anthracycline cumulative dose (4 cat.) Chest radation (4 cat.) Diabetes Dyslipidemia Hypertension	7	1	1				1	1	1																	1		1
7	Chen, age 30	Oncology	Children/AYA	Sex (2 cat.) Age at diagnosis (2 cat., <5) Anthracycline cumulative dose (4 cat.) Chest radation (4 cat.) Diabetes Dyslipidemia Hypertension	7	1	1				1	1	1																	1		1
8	Chen, age 35	Oncology	Children/AYA	Sex (2 cat.) Age at diagnosis (2 cat., <5) Anthracycline cumulative dose (4 cat.) Chest radation (3 cat.) Diabetes Dyslipidemia Hypertension	7	1	1				1	1	1																	1		1
9	Chow, simple (CCSS cardiovascular risk calculator)	Oncology	Children/AYA	Sex (2 cat.) Age at diagnosis (2 cat., <5y) Anthracycline (Y/N) Chest/heart radiation (Y/N)	4	1	1																							1		1
10	Chow, standard	Oncology	Children/AYA	Sex (2 cat.) Age at diagnosis (3 cat., <5, 5-9, ≥10) Anthracycline cumulative dose (4 cat.) Chest/heart radiation dose (4 cat.)	4	1	1																							1		1
11	Chow, heart dose	Oncology	Children/AYA	Sex (2 cat.) Age at diagnosis (3 cat., <5, 5-14, ≥15) Anthracycline cumulative dose (4 cat.) Chest/heart radiation dose (4 cat.)	4	1	1																							1		1
12	De Vries, simple	Oncology	Children/AYA	Sex (2 cat.) Age at diagn (3 cat., 18-24, 25-34, 35-50) Mediastinal RT (Y/N) Anthracycline containing chemotherapy (Y/N)	4	1	1																							1		1
13	De Vries, dose	Oncology	Children/AYA	Sex (2 cat.) Age at diagn (3 cat., 18-24, 25-34, 35-50) Mediastinal RT cumulative dose (3 cat.) Anthracycline chemotherapy cumulative dose (3 cat.)	4	1	1																							1		1
14	Diamond	Oncology	Adults	Age (2 cat., ≥65 yrs) Stage (2 cat.) Baseline lymphocyte count (2 cat.) Diabetes	4	1						1																1	1
15	Dranitsaris	Oncology	Adults	Age (2 cat., <50 yrs) WHO PS (2 cat, ≥1 vs 0) Weight (2 cat, ≥ 70 Kg) Treatment (doxorubicin vs PLD) Cycle^2 (cont.) Doxorubicin*Cycle^2 (cont.) Baseline anthracycline exposure (2 cat, ≥100 mg/m^2)	7	1								1									1							1
16	Ezaz	Cardiology	Adults	Age (3 cat., 67-74; 75-79; 80-94) CAD AF/flutter Diabetes Hypertension Renal failure Adjuvant therapy (3 cat., anthracycline, non-anthracycline-based chemo, no chemo)	7	1					1	1				1	1					1								1	1
17	Fogarassy	Cardiology	Adults	Age (4 cat., 40-49 (+3), 50-59 (+4), 60-69 (+7), ≥70 (+10)) Diabetes (+2) Hypertension (+1) CAD without IM/revasc (+1) CAD with MI/revasc (+3) Stroke (+2) Cancer stage (2cat, regional invasion (+1), distant (+4)) Epirubicin 541-709 (+2), >709 mg/m2 (+3) Docetaxel ≤ 510 (+1), >510 mg/m2 (+2) Capecitabine (+4) Gemcitabine (+3) Bevacizumab (+3) ACEi/ARB (-1)	13	1					1	1				1				1									1	1	1
18	Gomez-Vecino	Other	Adults	The SNPs that were part of the risk scores belonged to the same 5 genes in both models (AKT1, STAT3, TP53, MAPK8, MAPK11, and RelA/P65)	5																												1
19	Jacobs 1	Cardiology	Adults	Family history of CAD Obesity Smoking Arterial hypertension Hypercholesterolemia Diabetes	6					1	1	1	1	1	1
20	Jacobs 2	Cardiology	Adults	Model 1 + cardiotoxic medication (yes/no), including anthracyclines, alkylating agents, HER2 inhibitors, microtubule binding agents, VEGF inhibitors and BCR-ABL1 inhibitors.	7					1	1	1	1	1	1															1	1
21	Jones, all predict	Cardiology	Adults	1. ApEn (approximate entropy) 2. Baseline LVEF 3. ApEn * Baseline LVEF 4. Synchrony 5. Entropy 6. Phase SD (measure of dyssynchrony)	6																				1	1
22	Jones, Random forest (RF)	Cardiology	Adults	1. ApEn (approximate entropy) 2. Baseline LVEF 3. ApEn * Baseline LVEF 4. Synchrony 5. Entropy 6. Phase SD (measure of dyssynchrony)	6																				1	1
23	Jones, 3 predict	Cardiology	Adults	1. ApEn (approximate entropy) 2. Baseline LVEF 3. ApEn * Baseline LVEF	3																				1	1
24	Kang, Y.	Cardiology	Adults	Age >60 yrs Pre-existing CV disease GLS >-15% EF <50% Leukemia type (AML) Anthracycline dose ≥250 mg/m2	6	1															1				1	1			1	1
25	Kim, D. Y. (CHEMO-RADIAT)	Cardiology	Adults	1. Age ≥60 yrs 2. Obesity 3. Hypertension 4. Prior congestive HF 5. Prior MI/peripheral artery occlusive disease [PAOD] 6. Renal failure (GFR < 60mL/min per 1.73m2) 7. Dyslipidemia 8. Diabetes 9. Radiation to left breast ≥30 Gy 10. Anthracycline dose (doxo equivalent, cont.) 11. TIA/stroke.	11	1					1	1	1	1		1		1	1	1		1								1		1
26	Kotwinski	Other	Adults	Number of anthracycline cycles (cont.) Body surface area (m2) (cont.) Blood pressure ≥ 140/90 mmHg (cont.) Trastuzumab therapy.	4						1			1																1	1
27	Leerink, J. M.	Cardiology	Children/AYA	1. Baseline LVEF (cont., per 10-point decrease) 2. Anthracycline cumulative dose (cont., per 100 mg/m2 increment) 3. Chest radiation (cont., per 10- Gy increment)	3																				1					1		1
28	Liu B.	Oncology	Adults	1. Anthracycline-containing chemo (Y/N); 2. Pathology (invasive/non-invasive); 3. rs885004 (GG, GA, AA).	3																								1	1			1
29	Liu X. (ABSDELL)	Oncology	Adults	Age (cont.) BMI (kg/m2) (cont.) SBP (mmHg) (cont.) DBP (mmHg) (cont.) E-wave (cm/s) (cont.) LVESD (mm) (cont.) LVEF (cont.)	7	1					1			1											1	1
30	Liu Z.	Cardiology	Children/AYA	1. Cumulative anthracycline dose (coef 0.472) 2. NT-proBNP (coef 1.799) 3. EF (coef 0.151) 4. Diastolic dysfunction (coef 1.063)	4																				1	1	1			1
31	Otchere, P.	Other	Adults	Age at diagnosis Stroke Diabetes Adriamycin Diabetes*Adriamycin ? Stroke*Adriamycin ? Age*Diabetes ? Age*Adriamycin ?	8	1						1								1										1
32	Ozturk, C.	Cardiology	Adults	1- Age ≥ 60 years (1 point), 2- Arterial hypertension (2 points), 3- Diabetes mellitus (2 points), 4- Hyperlipidaemia (2 points), 5- Coronary artery disease (2 points), 6- NT-proBNP > 400 pg/ml 7- LVEF ≤ 50% or LV-GLS < -20% (3 points).	7	1					1	1	1			1									1	1	1
33	Romond	Oncology	Adults	Age (cont.) Baseline LVEF (cont.)	2	1																			1
34	Sun, Y.	Other	Adults	1. Age (2 cat., ≥65) 2. Hypertension 3. Cancer metastasis 4. Combination use of paclitaxel.	4	1					1																		1		1
35	Upshaw, J. N.	Oncology	Adults	Age (cont.) BMI (cont.) LVEF (cont.)	3	1								1											1
36	Yuan	Oncology	Adults	1. Age >61 years old (2 points) 2. Baseline blood pressure ≥ 140/90 mmHg (1 point) 3. LVH (Y/N) (1 point)	3	1					1															1
37	Chaix, clinical	Cardiology	Children/AYA	1. Sex 2. Age (cont.) 3. Follow-up duration (cont.?) 4. 2 principal components inferring ethnicity (?) 5. Anthracycline dose (dox equivalent, cont.) 6. Use of dexrazoxane 7. Chest radiation (Y/N)	7	1	1	1																						1		1		1
38	Chaix, genetic	Cardiology	Children/AYA	Genetic factors (31 genes)	31																												1
39	Chaix, clinical + genetic	Cardiology	Children/AYA	Clinical + genetic	38	1	1	1																						1		1	1	1
40	Gunturkun, clinical model	Oncology	Children/AYA	1. Respiratory rate (cont.) 2. Body surface area (cont.) 3. Smoking 4. Cumulative anthracycline dose (cont.) 5. Chest radiation (cont.) 6. Chest radiation (cat.) 7. Mean heart dose from RT	7					1				1																1		1		1
41	Gunturkun, ECG model	Oncology	Children/AYA	86 ECG features	86																			1
42	Gunturkun, clinical + ECG model	Oncology	Children/AYA	Both	93					1				1										1						1		1		1
43	Heilbroner, full model	Oncology	Adults	356 predictors	356	1					1			1														1			1
44	Heilbroner, simplified	Oncology	Adults	only the top 20 features	20	1					1			1														1			1
45	Li	Cardiology	Adults	See figures 3-5		1	1	1	1		1	1	1			1	1	1		1	1													1
46	Chang, CTRCD	Other	Adults	15 variables (Fig 1B): - Trastuzumab, dose of anthracycline, 5FU, radiotherapy, taxanes, doxo_or_epi, cyclophosphamide. - operation - cancer stage - HTN, BMI, age, DM, CAD, - LVEF,	15	1					1	1		1		1									1				1	1	1	1
47	Chang, HFrEF	Other	Adults		15	1					1	1		1		1									1				1	1	1	1
48	Nguyen, Q. T.	Other	Adults	Among others.... 1) pre-existing cardiac disease, 2) tumor size, 3) estrogen receptor (ER), 4) human epidermal growth factor receptor 2 (HER2), 5) cancer stage, 6) age at index date		1															1								1
49	Vasbinder, A.	Cardiology	Adults	Age (4 cat) Race (2 cat) Transplant type (2 cat) Athracycline ≥250 CAD HF PAD Creatinine >1 Triglycerides > 150	11	1		1								1		1	1									1		1
50	Yu, A. F.	Cardiology	Adults	Age (cont.) Race (2 cat) Diabetes Arrhythmia Anthracycline CAD SBP (2 cat) BMI (2 cat) LVEF (2 cat)	9	1		1			1	1		1		1	1								1					1
51	Yagi, 2024 [Model 1]	Other	Adults	AI-CTRCD model (ECG data) Age Sex Race (4 cat) Cance type (5 cat) Initial anthracycline dose LVEF CAD Hypertension Dyslipidemia Diabetes Obesity Any ECG abnormality	18	1	1	1			1	1	1	1		1								1	1				1	1

## Sheet: C-statistic (all models)
Model	Apparent_validation	Internal_validation	External_validation_1	External_validation_2	External_validation_3	External_validation_4	Population	Cancer
Chaix, 2020 [clinical]	0.9990	0.5896					Children/YA	Childhood
Chaix, 2020 [genetic]	0.8996	0.7133					Children/YA	Childhood
Chaix, 2020 [both]	0.9923	0.7156					Children/YA	Childhood
Chen, 2020 [age 20]	0.79	0.78					Children/YA	Childhood
Chen, 2020 [age 25]	0.75	0.71					Children/YA	Childhood
Chen, 2020 [age 30]	0.69	0.75					Children/YA	Childhood
Chen, 2020 [age 35]	0.74	0.69					Children/YA	Childhood
Chow, 2015 [simple]		0.72	0.63	0.75	0.79		Children/YA	Childhood
Chow, 2015 [standard]		0.76	0.68	0.80	0.82		Children/YA	Childhood
Chow, 2015 [heart dose]		0.77	0.78				Children/YA	Childhood
De Vries, 2022 [simple, 20 years]		0.71					Children/YA	HL
De Vries, 2022 [simple, 30 years]		0.69					Children/YA	HL
De Vries, 2022 [dose, 20 years]		0.70					Children/YA	HL
De Vries, 2022 [dose, 30 years]		0.68					Children/YA	HL
Gunturkun, 2021 [clinical]		0.69					Children/YA	Childhood
Gunturkun, 2021 [ECG]		0.87					Children/YA	Childhood
Gunturkun, 2021 [both]		0.89					Children/YA	Childhood
Leerink, 2021		0.87	0.86				Children/YA	Childhood
Liu Z., 2022	0.818	0.773					Children/YA	Haematological
Abdel-Qadir, 2019 [5 years]		0.819	0.62				Adults	Breast
Abdel-Qadir, 2019 [10 years]		0.798	0.66				Adults	Breast
Chang, 2022 [CTRCD]		0.664					Adults	Breast
Chang, 2022 [HFrEF]		0.79					Adults	Breast
Dranitsaris, 2008		0.84					Adults	Breast
Ezaz, 2014			0.51				Adults	Breast
Fogarassy, 2019		0.79					Adults	Breast
Gomez-Vecino, 2023		0.681					Adults	Breast
HFA-ICOS [anti-Her2]			0.56	0.58	0.65	0.67	Adults	Breast
HFA-ICOS [anthracyclines]			0.78				Adults	Breast
Jones, 2020 [Model 1]	0.81						Adults	Breast
Jones, 2020 [Model 2]	0.88						Adults	Breast
Jones, 2020 [RF]		0.87					Adults	Breast
Kim, 2021 [CHEMO-RADIAT, 1 year]	0.679	0.811					Adults	Breast
Kim, 2021 [CHEMO-RADIAT, 3 years]	0.715	0.876					Adults	Breast
Kim, 2021 [CHEMO-RADIAT, 7 years]	0.793	0.842					Adults	Breast
Kotwinski, 2016		0.78					Adults	Breast
Liu B., 2022	0.604						Adults	Breast
Liu X., 2022 [ABSDELL, 1 year]		0.801					Adults	Breast
Liu X., 2022 [ABSDELL, 3 years]		0.881					Adults	Breast
Nguyen, 2024			0.897				Adults	Breast
Otchere, 2023		0.64					Adults	Breast
Romond, 2012	0.72	0.70	0.60	0.665			Adults	Breast
Sun, 2021	0.781						Adults	Breast
Upshaw, 2019	0.701	0.68					Adults	Breast
Yu, 2024		0.68					Adults	Breast
AI-ECG			0.645				Adults	Breast
Armenian, 2018 [full model, composite outcome]	0.72		0.72	0.61			Adults	HSCT
Armenian, 2018 [full model, HF]	0.70		0.66				Adults	HSCT
Astarita, 2021 [CFZ CVAE score]		0.76					Adults	MM
Carballo-Folgoso, 2021 [CARDIOSOR scale]	0.663		0.562				Adults	Hepatocellular carcinoma
Heilbroner, 2021 [full model]		0.66					Adults	Lung cancer
Heilbroner, 2021 [simplified model]		0.65					Adults	Lung cancer
Jacobs, 2022 [Model 1]		0.580					Adults	Multiple cancers
Jacobs, 2022 [Model 2]		0.613					Adults	Multiple cancers
Kang, 2019			0.64				Adults	Acute leukemia
Li, 2022		0.816					Adults	Colorectal cancer
Ozturk, 2021		0.983					Adults	Multiple cancers
Vasbinder, 2024 [CARE-BMT, 1 year]		0.70	0.64				Adults	HSCT
Vasbinder, 2024 [CARE-BMT, 5 years]		0.72	0.68				Adults	HSCT
Vasbinder, 2024 [CARE-BMT, 10 years]		0.75	0.73				Adults	HSCT
Yagi, 2024 [Model 1, 1 year]	0.793						Adults	Haematological
Yagi, 2024 [Model 1, 2 years]	0.781						Adults	Haematological
Yuan, 2023	0.738	0.66					Adults	MM
CRS (Herrmann, 2014)			0.593				Adults	Multiple cancers
CRS (Herrmann, 2014) - updated	0.654						Adults	Multiple cancers
ECG score (Chatterjee, 2020)			0.843				Adults	Multiple cancers
Framingham, 2008 (blood lipids)			0.67				Adults	Multiple cancers
Framingham, 2008 (BMI)			0.68				Adults	Multiple cancers
HCT-CI			0.62				Adults	HSCT
HFA-ICOS [BCR-ABL]			0.65				Adults	CML
HFA-ICOS [VEGF inhibitors]			0.671				Adults	Hepatocellular carcinoma
PCP-HF			0.71				Adults	Multiple cancers
QRISK3			0.68				Adults	Multiple cancers
SCORE2/SCORE-OP			0.67				Adults	Multiple cancers

## Sheet: HFA-ICOS (C-stat)
Study	c_stat	Lower_CI	Upper_CI	logit_c_stat	logit_Clb	logit_Cub	var_logit_c	SE_logit_c	Sample	Events	Non_events	S*	App_concerns
Liu X. et al, 2022	0.67			0.708185			0.03104	0.176182	212	72	140	105	Yes
Cronin M. et al, 2023	0.64	0.51	0.76	0.575364	0.0400053	1.15268	0.0805682	0.283845	507	23	484	252.5	No
Suntheralingam S. et al, 2022	0.58	0.54	0.62	0.322773	0.160343	0.489548	0.00705281	0.083981	629	151	478	313.5	No
Battisti N.M.L. et al, 2021	0.56			0.241162			0.0104489	0.10222	931	155	776	464.5	No

## Sheet: HFA-ICOS (observed risks)
Author, year	Cancer treatment	Risk strata	Sample size	Number of events	Expected risk	Observed risk (%)	Observed risk (CI lower)	Observed risk (CI upper)	As expected (vs. Predicted)	CTRCD	Mild_CTRCD	App_concerns
Liu X, 2022	anti-Her2+	Low	68	22	<2%	32.3529	22.4376	44.1555	No	Yes	Yes	Yes
Liu X, 2022	anti-Her2+	Medium	112	33	2-9%	29.4643	21.8157	38.4749	No	Yes	Yes	Yes
Liu X, 2022	anti-Her2+	High	32	17	10-19%	53.125	36.4495	69.1306	No	Yes	Yes	Yes
Battisti NML, 2021	anti-Her2+	Low	401	56	<2%	13.9651	10.9133	17.7008	No	Yes	Yes	No
Battisti NML, 2021	anti-Her2+	Medium	454	76	2-9%	16.7401	13.5881	20.4502	No	Yes	Yes	No
Battisti NML, 2021	anti-Her2+	High	70	20	10-19%	28.5714	19.3222	40.0502	No	Yes	Yes	No
Battisti NML, 2021	anti-Her2+	Very-high	6	3	≥20%	50	18.7616	81.2384	Yes	Yes	Yes	No
Cronin M, 2023	anti-Her2+	Low	100	3	<2%	3	1.02545	8.45194	No	Yes	No	No
Cronin M, 2023	anti-Her2+	Medium	301	10	2-9%	3.32226	1.81441	6.00652	Yes	Yes	No	No
Cronin M, 2023	anti-Her2+	High	90	4	10-19%	4.44444	1.74172	10.8769	No	Yes	No	No
Cronin M, 2023	anti-Her2+	Very-high	16	6	≥20%	37.5	18.4812	61.359	Yes	Yes	No	No
Suntheralingam S, 2022	anti-Her2+	Low	193	30	<2%	15.544	11.1104	21.3225	No	Yes	Yes	No
Suntheralingam S, 2022	anti-Her2+	Medium	404	109	2-9%	26.9802	22.8839	31.5102	No	Yes	Yes	No
Suntheralingam S, 2022	anti-Her2+	High	27	10	10-19%	37.037	21.5325	55.7708	No	Yes	Yes	No
Suntheralingam S, 2022	anti-Her2+	Very-high	5	2	≥20%	40	11.7621	76.9276	Yes	Yes	Yes	No
Tini G, 2022	anti-Her2+	Low	47	3	<2%	6.38298	2.19454	17.1626	No	No		Yes
Tini G, 2022	anti-Her2+	Medium	99	14	2-9%	14.1414	8.61449	22.3472	No	No		Yes
Tini G, 2022	anti-Her2+	High/very-high	25	4	≥10%	16	6.40345	34.6536	Yes	No		Yes
Tini G, 2022	anthracycline	Low	103	0.05	<2%	0.0485437	0.000615911	3.68846	Yes	No
Tini G, 2022	anthracycline	Medium	86	2	2-9%	2.32558	0.640093	8.08801	Yes	No
Tini G, 2022	anthracycline	High/very-high	13	2	≥10%	15.3846	4.32582	42.2346	Yes	No
Di Lisi D, 2024	anthracycline	Low	61	8	<2%	13.1148	6.79808	23.8019	No	Yes	Yes
Di Lisi D, 2024	anthracycline	Medium	37	11	2-9%	29.7297	17.4895	45.7831	No	Yes	Yes
Di Lisi D, 2024	anthracycline	High	9	5	10-19%	55.5556	26.6651	81.1221	No	Yes	Yes
Di Lisi D, 2024	anthracycline	Very-high	2	2	≥20%	99.9	34.238	100	Yes	Yes	Yes
Rivero-Santana B, 2024	anthracycline	Low	568	13	<2%	2.28873	1.34234	3.87614	No	Yes	No
Rivero-Santana B, 2024	anthracycline	Medium	329	22	2-9%	6.68693	4.45708	9.91656	Yes	Yes	No
Rivero-Santana B, 2024	anthracycline	High	152	30	10-19%	19.7368	14.1896	26.7761	Yes	Yes	No
Rivero-Santana B, 2024	anthracycline	Very-high	10	4	≥20%	40	16.818	68.7326	Yes	Yes	No
Shibata T, 2023	unspecified	Low	215	31	<2%	14.4186	10.3474	19.739	No	No
Shibata T, 2023	unspecified	Medium	119	22	2-9%	18.4874	12.5377	26.408	No	No
Shibata T, 2023	unspecified	High/very-high	152	44	≥10%	28.9474	22.3271	36.6055	Yes	No
Fernando F, 2024	CML	Low	116	13	<2%	11.2069	6.66735	18.2334	No	No
Fernando F, 2024	CML	Medium	39	11	2-9%	28.2051	16.5435	43.7753	No	No
Fernando F, 2024	CML	High/very-high	74	24	≥10%	32.4324	22.8641	43.7347	Yes	No
Stefanini B, 2024	HCC	Low	259	4	<2%	1.7	0.602184	3.90299	Yes	No
Stefanini B, 2024	HCC	Medium	78	3	2-9%	2.7	1.31658	10.7084	Yes	No
Stefanini B, 2024	HCC	High	389	15	10-19%	4.3	2.35051	6.26402	No	No
Stefanini B, 2024	HCC	Very-high	89	12	≥20%	15	7.88427	22.1039	No	No
Note 1:
Meta-analyses were conducted including only studies validating the HFA-ICOS tool in patients treated with Her2-targeted therapies (n=5). For this reason, applicability concerns were only taken into consideration for sensitivity analysis in these patients.
Note 2:
Supplemental Figure 5 was built including only studies reporting CTRCD and not other cardiovascular events (n=6)
